# Supplementary material for: Constant and seasonal drivers of bird communities in a wind farm: implications for conservation
Source: PeerJ. 2016 Jul 19;4:e2105. doi: 10.7717/peerj.2105 (PMC4957985; doi:10.7717/peerj.2105)
Supplement: Data S1 [file peerj-04-2105-s004.xlsx]

## Sheet: Arkusz1
Y	X	No.	Forest	Roads	Settle	Water	Dturb	Nturb	Fields	CV	AbundanceSpringM	SpRichnessSpringM	AbundanceBreed	SpRichnessBreed	AbundanceAutumn	SpRichnessAutumn	AbundanceWinter	SpRichnessWinter	AbundanceTot	SpRichnessTot
52.9739	17.0113	1	693391	7085.29	45	1500	758	1	13.311	0.891	280	26	269	29	645	32	57	11	1251	47
52.9643	17.0065	2	143292	6173.41	500	1300	150	2	3.385	0.91	29	12	113	14	233	17	9	5	384	29
52.9629	17.025	3	138468	9440.72	150	99	550	1	11.1	0.875	209	21	245	32	360	32	58	10	872	52
52.9591	16.9924	4	257804	7137.3	330	407	998	1	19.503	1.018	93	17	191	25	518	29	55	12	857	44
52.9449	17.0065	5	5976.99	5148.36	547	939	50	4	19.535	0.92	27	5	114	14	551	20	150	7	842	30
52.9405	17.0235	6	45335.5	6891.2	200	300	490	3	9.524	1.533	307	16	103	23	561	29	90	12	1061	45
52.9319	17.0298	7	291524	4975.82	156	546	960	2	17.696	0.651	89	19	160	30	780	33	75	11	1104	51
52.9425	17.0416	8	729937	2814.12	431	530	513	2	7.53	0.453	88	19	119	25	502	25	19	9	728	45
52.9931	17.1754	9	936194	7282.18	566	963	392	1	4.925	0.616	535	15	161	23	576	31	148	15	1420	48
52.985	17.1814	10	1903.95	6769.32	120	975	682	3	5.416	0.484	120	20	189	26	621	36	106	13	1036	47
52.9815	17.1675	11	17751.9	7094.13	954	133	312	4	12.766	0.868	429	15	105	13	549	22	143	10	1226	35
52.9768	17.146	12	28036.3	6733.99	394	860	613	3	11.409	1.079	1332	24	202	32	710	32	71	10	2315	52
52.9762	17.1801	13	8131.94	8612.81	255	157	270	3	2.404	0.452	118	17	872	18	776	26	100	12	1866	42
52.9735	17.1274	14	149959	12611.7	85	1372	592	2	3.993	0.771	169	24	212	27	457	29	148	10	986	43
52.9638	17.1572	15	22241.1	6322.44	352	344	55	3	8.745	0.866	145	16	227	13	908	23	97	10	1377	34
52.9683	17.1688	16	22857.8	9206.55	478	177	60	2	2.844	0.615	139	16	233	29	587	31	48	8	1007	45
52.9616	17.1627	17	18914.2	6477.15	202	177	478	4	9.136	0.846	150	20	368	23	699	33	208	17	1425	43
52.9588	17.1809	18	14211.3	8074.13	304	488	20	2	4.676	0.878	185	11	305	18	188	19	24	6	702	33
52.9608	17.1288	19	17418.6	7176.8	255	836	98	5	6.951	0.299	64	12	534	17	247	25	138	9	983	34
52.9566	17.1161	20	321124	7601.89	677	1909	364	7	7.934	0.369	190	17	114	19	322	26	39	9	665	40
52.9462	17.1283	21	156743	4369.08	1129	1410	485	3	44.425	0.29	123	14	201	22	422	28	69	12	815	43
52.951	17.1474	22	72150.1	7838.91	355	298	256	4	15.06	0.184	87	17	178	19	697	34	118	12	1080	44
52.9415	17.1444	23	188381	10071.9	181	408	360	4	17.41	0.525	75	22	294	39	799	38	131	15	1299	58
52.9514	17.174	24	579829	9045.7	184	940	784	2	6.691	0.722	127	34	256	36	411	35	120	13	914	62
52.9469	17.1666	25	548983	8119.88	50	709	666	3	6.982	0.437	52	17	64	17	368	32	115	12	599	44
52.9405	17.1583	26	125965	7752.27	113	658	243	4	4.983	0.584	133	12	353	21	586	27	34	5	1106	38
52.9384	17.1347	27	207979	8806.77	295	601	370	6	40.244	0.298	77	22	199	31	828	29	37	10	1141	51
52.934	17.1229	28	40035	10625.5	171	224	471	7	16.255	0.998	53	15	185	23	868	29	58	7	1164	45
52.9337	17.0987	29	579071	8953.25	594	631	261	2	20.873	0.973	70	17	106	25	283	23	310	9	769	44
52.9336	17.1328	30	146954	10513.7	451	824	134	6	30.047	0.629	85	9	272	26	1197	27	17	6	1571	38
52.9335	17.1584	31	19315.4	6801.81	103	364	319	4	7.973	0.71	174	23	270	38	435	27	279	16	1158	52
52.9361	17.1763	32	789983	3141.22	422	660	238	3	6.42	1.016	169	24	249	36	463	33	36	7	917	53
52.9236	17.0804	33	149269	6692.39	377	276	500	2	37.919	1.07	105	22	193	24	736	29	8	3	1042	48
52.9263	17.0915	34	250865	6094.87	533	664	322	3	36.2	1.132	64	11	185	18	270	29	31	7	550	35
52.9218	17.1339	35	9565.19	10806.6	463	138	25	3	7.265	1.008	85	10	181	17	563	23	10	5	839	33
52.9259	17.147	36	50152.5	9233.64	276	226	492	3	19.635	0.401	173	19	211	24	1931	30	57	9	2372	40
